# Supplementary material for: Impact of the Spectral Composition of Kilovoltage X-rays on High-Z Nanoparticle-Assisted Dose Enhancement
Source: Int J Mol Sci. 2021 Jun 2;22(11):6030. doi: 10.3390/ijms22116030 (PMC8199749; doi:10.3390/ijms22116030)
Supplement: Supplementary file 1 [file ijms-22-06030-s001.zip]

Archive with 1 entries (1 files):
- ijms-1215065-supplementary.pdf
